# Supplementary material for: Zbtb38 transcriptionally activates XIAP to regulate apoptosis in development and cancer
Source: J Mol Cell Biol. 2026 Mar 17;18:mjag011. doi: 10.1093/jmcb/mjag011 (PMC13344426; doi:10.1093/jmcb/mjag011)
Supplement: mjag011_Supplemental_Files [file mjag011_supplemental_files.zip]

Archive with 2 entries (2 files):
- JMCB-2025-0566.R1_Supplementary material.pdf
- JMCB-2025-0566.R1_Supplementary Table S5.xlsx
