# Supplementary material for: Zbtb38 transcriptionally activates XIAP to regulate apoptosis in development and cancer
Source: J Mol Cell Biol. 2026 Mar 17;18:mjag011. doi: 10.1093/jmcb/mjag011 (PMC13344426; doi:10.1093/jmcb/mjag011)
Supplement: mjag011_Supplemental_Files [file mjag011_supplemental_files.zip › JMCB-2025-0566.R1_Supplementary Table S5.xlsx]

## Sheet: all_cancer_correlation_withZBTB
Ensembl_Gene_ID	Correlation_Coefficient
ENSG00000177311.11	1
ENSG00000100852.13	0.588297
ENSG00000196914.9	0.583636
ENSG00000037749.12	0.583475
ENSG00000080200.10	0.573632
ENSG00000137145.20	0.564996
ENSG00000188419.14	0.555499
ENSG00000150093.20	0.548223
ENSG00000102908.22	0.547902
ENSG00000163848.20	0.546545
ENSG00000157107.14	0.541651
ENSG00000204217.15	0.539625
ENSG00000144426.18	0.539597
ENSG00000103479.16	0.53316
ENSG00000138448.12	0.532159
ENSG00000105856.14	0.528469
ENSG00000102189.17	0.523997
ENSG00000110344.10	0.523984
ENSG00000163513.19	0.520605
ENSG00000011405.13	0.519
ENSG00000151693.11	0.518391
ENSG00000152291.14	0.516477
ENSG00000173166.18	0.515876
ENSG00000150938.10	0.513539
ENSG00000023516.9	0.513439
ENSG00000151116.17	0.512721
ENSG00000151491.14	0.512064
ENSG00000071537.14	0.511412
ENSG00000159658.14	0.511001
ENSG00000071189.21	0.510704
ENSG00000139505.11	0.510664
ENSG00000068305.17	0.510634
ENSG00000082996.20	0.510142
ENSG00000143970.17	0.509478
ENSG00000145012.13	0.508502
ENSG00000127329.16	0.50682
ENSG00000134318.14	0.506397
ENSG00000118007.13	0.505304
ENSG00000122008.15	0.505135
ENSG00000133138.20	0.502997
ENSG00000168615.13	0.502928
ENSG00000173889.16	0.502461
ENSG00000135720.13	0.50188
ENSG00000072364.13	0.500429
ENSG00000106460.19	0.497585
ENSG00000144357.18	0.497095
ENSG00000163755.9	0.496859
ENSG00000198146.4	0.494785
ENSG00000048405.10	0.493937
ENSG00000110422.12	0.493674
ENSG00000164323.14	0.49256
ENSG00000124198.9	0.490822
ENSG00000133657.16	0.490736
ENSG00000178175.12	0.490184
ENSG00000186522.15	0.490052
ENSG00000113615.13	0.489816
ENSG00000115145.10	0.489359
ENSG00000132356.11	0.4878
ENSG00000109686.19	0.487243
ENSG00000114127.11	0.486971
ENSG00000115464.15	0.486141
ENSG00000172469.16	0.485957
ENSG00000164031.17	0.48478
ENSG00000114439.19	0.482293
ENSG00000147124.12	0.481954
ENSG00000166439.6	0.481793
ENSG00000145391.13	0.480687
ENSG00000151414.15	0.479897
ENSG00000185532.20	0.47966
ENSG00000139793.18	0.47961
ENSG00000115084.15	0.478834
ENSG00000133812.16	0.477127
ENSG00000065534.19	0.477052
ENSG00000133103.17	0.476756
ENSG00000145390.11	0.475714
ENSG00000180628.15	0.47491
ENSG00000196159.14	0.474839
ENSG00000146414.16	0.471083
ENSG00000174912.7	0.470104
ENSG00000121879.6	0.470026
ENSG00000114698.15	0.469652
ENSG00000185164.14	0.469564
ENSG00000078747.16	0.469125
ENSG00000129422.14	0.468876
ENSG00000166046.11	0.46844
ENSG00000073921.18	0.468128
ENSG00000014123.10	0.467008
ENSG00000157450.16	0.466683
ENSG00000147526.20	0.466471
ENSG00000152484.14	0.465821
ENSG00000151304.6	0.465638
ENSG00000198752.11	0.465505
ENSG00000039319.17	0.465438
ENSG00000172380.6	0.464971
ENSG00000213949.10	0.464081
ENSG00000164171.11	0.461968
ENSG00000187079.20	0.461313
ENSG00000180530.11	0.461228
ENSG00000132294.15	0.461173
ENSG00000113742.14	0.461036
ENSG00000061676.15	0.460702
ENSG00000168807.16	0.46051
ENSG00000091039.17	0.460347
ENSG00000223459.6	0.460176
ENSG00000155008.14	0.460104
ENSG00000224470.8	0.459959
ENSG00000067208.14	0.459412
ENSG00000088387.19	0.458786
ENSG00000169967.16	0.45815
ENSG00000174028.6	0.458032
ENSG00000112210.12	0.457912
ENSG00000198677.12	0.456956
ENSG00000143079.15	0.456797
ENSG00000170185.10	0.456181
ENSG00000165476.14	0.456175
ENSG00000129003.19	0.455863
ENSG00000004700.16	0.455495
ENSG00000138688.15	0.455176
ENSG00000254810.1	0.454992
ENSG00000069122.19	0.454859
ENSG00000145715.15	0.454611
ENSG00000186063.13	0.454533
ENSG00000124788.19	0.454401
ENSG00000205730.6	0.45385
ENSG00000241316.8	0.453651
ENSG00000177119.16	0.453572
ENSG00000173706.14	0.453481
ENSG00000102218.6	0.45346
ENSG00000176018.13	0.453423
ENSG00000125107.18	0.452867
ENSG00000164187.7	0.452505
ENSG00000100934.15	0.452391
ENSG00000198898.14	0.451358
ENSG00000198205.6	0.450075
ENSG00000138246.17	0.44949
ENSG00000176542.10	0.448894
ENSG00000101966.13	0.448669
ENSG00000138434.17	0.447861
ENSG00000067900.8	0.447261
ENSG00000144747.17	0.446878
ENSG00000162434.13	0.446873
ENSG00000116016.14	0.446041
ENSG00000066933.16	0.445891
ENSG00000170776.22	0.445417
ENSG00000089177.19	0.445158
ENSG00000135968.21	0.445054
ENSG00000074603.19	0.444841
ENSG00000133121.21	0.444369
ENSG00000138768.15	0.443353
ENSG00000249899.6	0.442411
ENSG00000168386.18	0.442204
ENSG00000182400.15	0.44156
ENSG00000106034.18	0.44045
ENSG00000153113.24	0.440418
ENSG00000136021.19	0.440196
ENSG00000138802.11	0.439648
ENSG00000267023.5	0.438871
ENSG00000198162.12	0.43879
ENSG00000198862.14	0.438663
ENSG00000185129.8	0.438531
ENSG00000144959.11	0.43848
ENSG00000112214.10	0.438105
ENSG00000102531.16	0.438045
ENSG00000253710.4	0.437903
ENSG00000136237.19	0.437854
ENSG00000196850.6	0.437847
ENSG00000102699.6	0.437669
ENSG00000180917.18	0.437457
ENSG00000180488.15	0.437038
ENSG00000150764.14	0.436987
ENSG00000145780.8	0.436809
ENSG00000198961.10	0.436791
ENSG00000164168.8	0.436768
ENSG00000250015.1	0.436653
ENSG00000151718.16	0.435642
ENSG00000164830.18	0.435572
ENSG00000135913.11	0.435206
ENSG00000010404.18	0.435194
ENSG00000171988.19	0.435011
ENSG00000179295.18	0.434976
ENSG00000115183.15	0.434848
ENSG00000140945.17	0.434348
ENSG00000120690.16	0.434341
ENSG00000075391.17	0.433825
ENSG00000102755.12	0.433553
ENSG00000136051.15	0.433465
ENSG00000108239.9	0.43339
ENSG00000106771.13	0.43335
ENSG00000112234.9	0.43315
ENSG00000136925.15	0.432119
ENSG00000128585.18	0.431867
ENSG00000134852.15	0.431781
ENSG00000117868.17	0.431349
ENSG00000146376.11	0.431105
ENSG00000127870.17	0.43084
ENSG00000056097.16	0.430754
ENSG00000180398.13	0.430329
ENSG00000152601.17	0.430141
ENSG00000171100.15	0.429957
ENSG00000005812.11	0.429622
ENSG00000129636.13	0.429132
ENSG00000156642.17	0.428969
ENSG00000169379.16	0.428568
ENSG00000100485.12	0.428323
ENSG00000181904.9	0.428311
ENSG00000176986.16	0.42815
ENSG00000112419.14	0.42784
ENSG00000166734.20	0.427243
ENSG00000139218.18	0.42712
ENSG00000131725.14	0.426975
ENSG00000064989.13	0.426934
ENSG00000173905.9	0.426846
ENSG00000188211.9	0.426652
ENSG00000219201.4	0.426327
ENSG00000168438.15	0.426023
ENSG00000124486.13	0.425914
ENSG00000069431.11	0.425869
ENSG00000159459.12	0.425865
ENSG00000164023.14	0.425856
ENSG00000177189.14	0.425351
ENSG00000164597.15	0.425204
ENSG00000163681.16	0.424951
ENSG00000118482.12	0.424886
ENSG00000196455.8	0.424331
ENSG00000280347.1	0.424111
ENSG00000243415.2	0.423875
ENSG00000186260.17	0.42384
ENSG00000177200.17	0.422941
ENSG00000213250.5	0.422847
ENSG00000144228.9	0.421798
ENSG00000165813.20	0.421787
ENSG00000217128.12	0.421485
ENSG00000155903.13	0.421399
ENSG00000111897.7	0.421227
ENSG00000114331.15	0.420808
ENSG00000111727.12	0.420392
ENSG00000173276.14	0.420372
ENSG00000177888.8	0.420189
ENSG00000104133.15	0.419916
ENSG00000166398.14	0.419643
ENSG00000197077.13	0.419521
ENSG00000240809.1	0.419232
ENSG00000170242.19	0.419164
ENSG00000134255.14	0.41888
ENSG00000011566.15	0.418523
ENSG00000075420.13	0.418195
ENSG00000178502.6	0.418074
ENSG00000237916.1	0.418055
ENSG00000071794.16	0.418002
ENSG00000179119.15	0.417632
ENSG00000108510.10	0.417395
ENSG00000115816.15	0.417245
ENSG00000115306.16	0.41716
ENSG00000140992.19	0.416804
ENSG00000205339.10	0.416727
ENSG00000116747.13	0.41666
ENSG00000224431.1	0.416636
ENSG00000138592.14	0.416503
ENSG00000151239.14	0.416437
ENSG00000179277.9	0.416413
ENSG00000213625.9	0.416084
ENSG00000130779.21	0.416025
ENSG00000115808.12	0.416008
ENSG00000196712.18	0.415769
ENSG00000120868.14	0.415535
ENSG00000106299.8	0.415464
ENSG00000165240.20	0.41536
ENSG00000166068.13	0.41464
ENSG00000197081.16	0.414422
ENSG00000143337.19	0.414381
ENSG00000107863.18	0.414297
ENSG00000156273.16	0.414254
ENSG00000171150.9	0.414226
ENSG00000164463.12	0.414218
ENSG00000113712.19	0.414024
ENSG00000163399.16	0.4137
ENSG00000112697.17	0.413639
ENSG00000122786.20	0.413622
ENSG00000158352.16	0.413144
ENSG00000235636.1	0.412978
ENSG00000076321.11	0.412047
ENSG00000145817.17	0.411976
ENSG00000112305.15	0.411769
ENSG00000218586.3	0.411657
ENSG00000149308.17	0.411518
ENSG00000001629.10	0.411419
ENSG00000236304.1	0.411149
ENSG00000130150.12	0.411013
ENSG00000107771.17	0.410713
ENSG00000138119.17	0.410294
ENSG00000132824.14	0.409889
ENSG00000160218.13	0.409848
ENSG00000107669.18	0.40983
ENSG00000131023.13	0.409795
ENSG00000239407.5	0.409749
ENSG00000116539.14	0.409745
ENSG00000112893.9	0.409557
ENSG00000162378.13	0.409342
ENSG00000168827.15	0.409302
ENSG00000113658.18	0.408994
ENSG00000166004.15	0.408987
ENSG00000150768.16	0.408843
ENSG00000163625.16	0.408836
ENSG00000117151.13	0.408699
ENSG00000140526.18	0.408367
ENSG00000049130.16	0.408198
ENSG00000113369.9	0.407589
ENSG00000128052.10	0.406811
ENSG00000116005.12	0.406692
ENSG00000198363.18	0.406685
ENSG00000100815.12	0.406602
ENSG00000137501.17	0.406555
ENSG00000134313.16	0.406506
ENSG00000165895.19	0.406444
ENSG00000144724.20	0.406403
ENSG00000120156.22	0.406353
ENSG00000038219.13	0.406267
ENSG00000142798.20	0.406263
ENSG00000005020.13	0.406133
ENSG00000087303.18	0.405819
ENSG00000156162.16	0.405621
ENSG00000181315.11	0.405414
ENSG00000018408.15	0.4051
ENSG00000140575.13	0.404798
ENSG00000137801.11	0.404688
ENSG00000005483.21	0.404611
ENSG00000138081.21	0.404463
ENSG00000052795.13	0.403979
ENSG00000134899.23	0.403776
ENSG00000012174.12	0.403659
ENSG00000107679.14	0.402982
ENSG00000110429.14	0.402848
ENSG00000170759.11	0.402837
ENSG00000138757.15	0.402803
ENSG00000169519.21	0.402687
ENSG00000079308.19	0.402572
ENSG00000157654.19	0.402486
ENSG00000051382.9	0.402473
ENSG00000065243.20	0.402263
ENSG00000164176.13	0.401593
ENSG00000138593.9	0.401494
ENSG00000152818.18	0.401493
ENSG00000085224.23	0.401359
ENSG00000069869.16	0.401261
ENSG00000144560.15	0.401193
ENSG00000010704.18	0.401067
ENSG00000185477.5	0.400853
ENSG00000164715.6	0.40069
ENSG00000138760.10	0.400465
ENSG00000163428.4	0.400218
ENSG00000213713.3	0.399731
ENSG00000145734.19	0.399448
ENSG00000108582.12	0.399293
ENSG00000083857.14	0.399128
ENSG00000116044.16	0.398964
ENSG00000152894.15	0.398762
ENSG00000280304.1	0.398293
ENSG00000113638.14	0.398078
ENSG00000198836.11	0.397881
ENSG00000144224.17	0.397754
ENSG00000172845.17	0.397515
ENSG00000109756.9	0.397491
ENSG00000227692.1	0.397238
ENSG00000107854.6	0.39708
ENSG00000036257.13	0.396868
ENSG00000179454.14	0.396809
ENSG00000114796.16	0.396691
ENSG00000217165.1	0.396655
ENSG00000138660.12	0.396618
ENSG00000186951.16	0.396545
ENSG00000143776.18	0.39621
ENSG00000166747.13	0.396197
ENSG00000126581.13	0.396183
ENSG00000163659.13	0.396157
ENSG00000135932.11	0.396099
ENSG00000134970.14	0.396007
ENSG00000100647.8	0.395789
ENSG00000134371.14	0.39548
ENSG00000164164.17	0.395374
ENSG00000137449.17	0.394813
ENSG00000151229.13	0.394672
ENSG00000135241.17	0.394247
ENSG00000112624.12	0.394156
ENSG00000100030.15	0.393918
ENSG00000164631.19	0.393721
ENSG00000115760.14	0.393546
ENSG00000144840.10	0.393504
ENSG00000153339.15	0.393465
ENSG00000136052.9	0.393199
ENSG00000089682.16	0.393096
ENSG00000164342.13	0.393012
ENSG00000136141.15	0.392951
ENSG00000058063.16	0.392776
ENSG00000124275.15	0.39274
ENSG00000196110.8	0.392531
ENSG00000111647.13	0.392473
ENSG00000008086.13	0.392358
ENSG00000174953.14	0.392297
ENSG00000009335.18	0.391899
ENSG00000160551.12	0.391546
ENSG00000156958.15	0.391245
ENSG00000083312.17	0.390998
ENSG00000118496.5	0.390937
ENSG00000102580.15	0.390834
ENSG00000182158.15	0.390793
ENSG00000164209.17	0.39076
ENSG00000253541.1	0.390754
ENSG00000099250.18	0.390691
ENSG00000082438.17	0.39049
ENSG00000125810.10	0.390332
ENSG00000130962.18	0.390314
ENSG00000132405.19	0.390308
ENSG00000281649.2	0.390254
ENSG00000165417.12	0.389963
ENSG00000145743.17	0.389676
ENSG00000104635.15	0.389672
ENSG00000155729.13	0.389258
ENSG00000151292.17	0.389202
ENSG00000123575.9	0.389144
ENSG00000184500.16	0.38906
ENSG00000287401.1	0.389014
ENSG00000185261.14	0.388984
ENSG00000166266.14	0.388872
ENSG00000139687.16	0.388558
ENSG00000253919.1	0.387882
ENSG00000150760.13	0.387507
ENSG00000163820.15	0.387233
ENSG00000054654.19	0.386994
ENSG00000092439.16	0.386876
ENSG00000166147.14	0.386842
ENSG00000069667.16	0.386584
ENSG00000181704.12	0.386543
ENSG00000188554.15	0.386104
ENSG00000162618.15	0.386043
ENSG00000175054.16	0.386025
ENSG00000114030.13	0.385981
ENSG00000130340.16	0.385916
ENSG00000144674.16	0.385291
ENSG00000138386.17	0.385273
ENSG00000170471.15	0.385236
ENSG00000132669.13	0.385185
ENSG00000077943.8	0.384977
ENSG00000236349.1	0.384918
ENSG00000144810.16	0.38441
ENSG00000107290.14	0.38433
ENSG00000164949.8	0.384156
ENSG00000162980.17	0.383729
ENSG00000145246.14	0.383682
ENSG00000132466.19	0.383564
ENSG00000165322.18	0.383446
ENSG00000186340.16	0.382801
ENSG00000196428.12	0.382753
ENSG00000138600.10	0.382688
ENSG00000065613.15	0.382571
ENSG00000115561.16	0.382327
ENSG00000232380.1	0.382097
ENSG00000101350.8	0.382086
ENSG00000172059.11	0.38198
ENSG00000005700.15	0.381812
ENSG00000113966.10	0.381791
ENSG00000150712.11	0.381735
ENSG00000132842.14	0.381438
ENSG00000116406.19	0.381376
ENSG00000110321.19	0.381278
ENSG00000263001.7	0.381229
ENSG00000135392.18	0.381211
ENSG00000115504.15	0.380882
ENSG00000036054.13	0.380767
ENSG00000070778.13	0.380759
ENSG00000144824.21	0.380576
ENSG00000154945.7	0.380331
ENSG00000138758.12	0.380298
ENSG00000106692.15	0.380058
ENSG00000113441.16	0.379931
ENSG00000001630.17	0.379759
ENSG00000280173.1	0.379688
ENSG00000004766.17	0.379466
ENSG00000102780.17	0.379415
ENSG00000144320.14	0.379333
ENSG00000134352.20	0.379165
ENSG00000111859.17	0.378988
ENSG00000102763.18	0.378972
ENSG00000138411.13	0.378958
ENSG00000165525.18	0.37891
ENSG00000058272.19	0.378713
ENSG00000116117.18	0.378468
ENSG00000104067.17	0.378435
ENSG00000066422.5	0.378366
ENSG00000118873.16	0.378322
ENSG00000075539.15	0.37829
ENSG00000178385.15	0.378124
ENSG00000161048.11	0.378108
ENSG00000127914.18	0.37773
ENSG00000155313.15	0.377704
ENSG00000151422.13	0.377659
ENSG00000172493.22	0.377617
ENSG00000180801.14	0.377479
ENSG00000164144.16	0.37736
ENSG00000135048.14	0.377263
ENSG00000188906.16	0.37704
ENSG00000119138.4	0.376971
ENSG00000075711.21	0.376901
ENSG00000123268.9	0.376486
ENSG00000265519.1	0.376319
ENSG00000133704.10	0.376068
ENSG00000121350.16	0.376043
ENSG00000186660.15	0.375791
ENSG00000197969.14	0.37575
ENSG00000165832.6	0.375614
ENSG00000173517.10	0.375329
ENSG00000117500.13	0.374217
ENSG00000232284.7	0.374001
ENSG00000137693.14	0.373854
ENSG00000114573.10	0.373651
ENSG00000115966.17	0.373504
ENSG00000230499.1	0.373442
ENSG00000225733.6	0.373428
ENSG00000120008.16	0.373283
ENSG00000116984.14	0.373237
ENSG00000214106.9	0.373166
ENSG00000153827.14	0.372875
ENSG00000163349.22	0.372757
ENSG00000115170.15	0.372506
ENSG00000138078.16	0.371775
ENSG00000175105.8	0.371762
ENSG00000223685.6	0.371723
ENSG00000109572.14	0.371661
ENSG00000114302.16	0.371411
ENSG00000198523.6	0.371332
ENSG00000143751.10	0.370936
ENSG00000165650.12	0.370667
ENSG00000140382.15	0.370644
ENSG00000281183.1	0.370573
ENSG00000219642.2	0.370563
ENSG00000166411.14	0.370497
ENSG00000128923.11	0.370332
ENSG00000160145.15	0.370091
ENSG00000170248.15	0.370051
ENSG00000129116.19	0.369686
ENSG00000169446.5	0.369625
ENSG00000077380.16	0.36953
ENSG00000174485.16	0.369385
ENSG00000178033.6	0.369305
ENSG00000097033.14	0.369172
ENSG00000172071.14	0.369115
ENSG00000177463.15	0.369039
ENSG00000105835.12	0.368606
ENSG00000143153.13	0.368496
ENSG00000236431.1	0.36844
ENSG00000008952.17	0.368399
ENSG00000117335.20	0.368384
ENSG00000164307.13	0.368257
ENSG00000172292.15	0.368181
ENSG00000010818.10	0.368007
ENSG00000180263.14	0.367779
ENSG00000182752.10	0.367583
ENSG00000205213.14	0.367525
ENSG00000150457.9	0.367517
ENSG00000138735.16	0.367486
ENSG00000172007.7	0.367399
ENSG00000164151.12	0.367381
ENSG00000085365.18	0.367101
ENSG00000166326.7	0.367036
ENSG00000116095.11	0.367019
ENSG00000116962.15	0.366825
ENSG00000035403.18	0.366487
ENSG00000184203.8	0.366411
ENSG00000085719.13	0.366208
ENSG00000048392.12	0.365991
ENSG00000241399.7	0.365939
ENSG00000138639.18	0.365528
ENSG00000040199.18	0.36548
ENSG00000256139.2	0.365188
ENSG00000112851.15	0.365024
ENSG00000174738.13	0.364927
ENSG00000152332.16	0.364712
ENSG00000107897.20	0.36448
ENSG00000174891.13	0.364434
ENSG00000031081.11	0.3642
ENSG00000257315.3	0.364178
ENSG00000174106.3	0.364013
ENSG00000275052.5	0.363942
ENSG00000089472.16	0.36376
ENSG00000138459.9	0.363636
ENSG00000084112.15	0.363212
ENSG00000124942.14	0.363166
ENSG00000170385.10	0.363159
ENSG00000083097.14	0.363156
ENSG00000109787.13	0.363127
ENSG00000142892.15	0.363078
ENSG00000023228.14	0.362965
ENSG00000129515.20	0.362951
ENSG00000168216.13	0.362928
ENSG00000068912.14	0.362772
ENSG00000197429.11	0.362678
ENSG00000173230.15	0.362625
ENSG00000100234.12	0.362566
ENSG00000241684.6	0.362547
ENSG00000105983.22	0.362277
ENSG00000184384.14	0.362136
ENSG00000134278.15	0.36213
ENSG00000157224.16	0.361875
ENSG00000260032.2	0.361832
ENSG00000242588.6	0.361811
ENSG00000123066.9	0.361807
ENSG00000243156.9	0.361559
ENSG00000092148.13	0.361494
ENSG00000050405.13	0.361354
ENSG00000139132.14	0.361213
ENSG00000145623.13	0.361173
ENSG00000140396.13	0.361116
ENSG00000218418.2	0.36111
ENSG00000132155.13	0.36089
ENSG00000175073.8	0.360787
ENSG00000169504.15	0.360721
ENSG00000198925.12	0.360634
ENSG00000095139.14	0.360565
ENSG00000154175.18	0.360515
ENSG00000138767.13	0.360318
ENSG00000116903.7	0.360228
ENSG00000136381.13	0.360115
ENSG00000028203.18	0.360087
ENSG00000102471.14	0.359922
ENSG00000110841.14	0.359907
ENSG00000219545.11	0.359893
ENSG00000237004.4	0.359847
ENSG00000095951.17	0.35972
ENSG00000102595.20	0.359676
ENSG00000019995.6	0.359626
ENSG00000101972.19	0.3596
ENSG00000139324.12	0.359595
ENSG00000139826.6	0.359433
ENSG00000138604.10	0.359396
ENSG00000081026.19	0.359272
ENSG00000131724.11	0.359164
ENSG00000120137.7	0.359019
ENSG00000118217.6	0.35893
ENSG00000061987.16	0.358766
ENSG00000055813.6	0.358763
ENSG00000145016.16	0.358636
ENSG00000116704.8	0.358556
ENSG00000109762.16	0.35855
ENSG00000176853.16	0.358544
ENSG00000169251.13	0.358363
ENSG00000137491.15	0.358275
ENSG00000287299.1	0.35817
ENSG00000159256.13	0.358072
ENSG00000144306.15	0.357991
ENSG00000104756.16	0.357574
ENSG00000131370.16	0.357572
ENSG00000100393.14	0.357465
ENSG00000081803.16	0.357187
ENSG00000184432.11	0.357017
ENSG00000162733.19	0.356967
ENSG00000136560.14	0.356928
ENSG00000073417.15	0.356821
ENSG00000078401.7	0.356717
ENSG00000181104.7	0.356543
ENSG00000113448.19	0.356506
ENSG00000242498.8	0.356209
ENSG00000154736.6	0.356169
ENSG00000132549.18	0.356126
ENSG00000008294.21	0.356125
ENSG00000163762.7	0.35608
ENSG00000162909.18	0.356001
ENSG00000173852.15	0.355986
ENSG00000105887.11	0.355792
ENSG00000110048.12	0.355435
ENSG00000150995.20	0.35536
ENSG00000145349.17	0.355184
ENSG00000135828.11	0.355123
ENSG00000135249.8	0.355064
ENSG00000128512.23	0.354997
ENSG00000276317.1	0.354887
ENSG00000174373.16	0.35485
ENSG00000114904.13	0.354694
ENSG00000124201.15	0.354629
ENSG00000198718.13	0.354477
ENSG00000179630.11	0.354374
ENSG00000091436.17	0.354336
ENSG00000147133.16	0.354198
ENSG00000102158.20	0.354117
ENSG00000148158.17	0.354106
ENSG00000140948.13	0.353827
ENSG00000131263.13	0.353804
ENSG00000172817.4	0.353767
ENSG00000168497.5	0.35361
ENSG00000153071.15	0.353445
ENSG00000180182.11	0.353293
ENSG00000114062.22	0.353121
ENSG00000175556.17	0.352986
ENSG00000168944.17	0.352984
ENSG00000183354.12	0.352669
ENSG00000256043.4	0.352647
ENSG00000156875.14	0.352606
ENSG00000150961.15	0.35243
ENSG00000080371.6	0.352266
ENSG00000135999.12	0.352249
ENSG00000127980.16	0.352193
ENSG00000163635.20	0.351894
ENSG00000145868.17	0.351892
ENSG00000083937.10	0.351872
ENSG00000107798.18	0.351859
ENSG00000178695.6	0.351634
ENSG00000168036.18	0.351632
ENSG00000261934.2	0.351607
ENSG00000188647.13	0.351575
ENSG00000070367.16	0.351574
ENSG00000129480.13	0.351518
ENSG00000003056.8	0.35151
ENSG00000257594.4	0.351504
ENSG00000011114.15	0.351397
ENSG00000152952.12	0.351214
ENSG00000177076.6	0.35105
ENSG00000178146.9	0.35067
ENSG00000162616.9	0.350459
ENSG00000113580.15	0.350314
ENSG00000152402.11	0.350269
ENSG00000215301.11	0.350116
ENSG00000127603.30	0.349933
ENSG00000118200.14	0.349859
ENSG00000137075.18	0.349804
ENSG00000136100.14	0.349718
ENSG00000151914.20	0.3497
ENSG00000106799.13	0.349661
ENSG00000138756.18	0.349656
ENSG00000113282.14	0.349622
ENSG00000182827.9	0.349242
ENSG00000233251.8	0.349235
ENSG00000032219.19	0.349104
ENSG00000182957.16	0.349098
ENSG00000110013.13	0.348999
ENSG00000155304.6	0.348832
ENSG00000178700.9	0.348791
ENSG00000126821.8	0.348768
ENSG00000116266.11	0.348666
ENSG00000135338.14	0.348574
ENSG00000179776.19	0.348467
ENSG00000164327.13	0.34844
ENSG00000155158.20	0.348415
ENSG00000178694.10	0.34833
ENSG00000162924.15	0.348247
ENSG00000178202.13	0.348188
ENSG00000164761.9	0.348163
ENSG00000197713.15	0.348128
ENSG00000127022.15	0.348027
ENSG00000152492.15	0.347884
ENSG00000254122.3	0.347757
ENSG00000172348.15	0.347707
ENSG00000107651.13	0.347544
ENSG00000164125.16	0.347488
ENSG00000055208.19	0.347433
ENSG00000097096.9	0.347339
ENSG00000100731.16	0.347324
ENSG00000163946.13	0.347248
ENSG00000141367.12	0.347178
ENSG00000128590.5	0.347102
ENSG00000123700.5	0.34708
ENSG00000143248.13	0.346978
ENSG00000151623.15	0.346887
ENSG00000120451.11	0.346829
ENSG00000204120.16	0.34656
ENSG00000120063.10	0.346378
ENSG00000127081.14	0.346265
ENSG00000149218.5	0.346203
ENSG00000168538.16	0.346102
ENSG00000286912.1	0.346003
ENSG00000112769.20	0.345991
ENSG00000198682.13	0.345902
ENSG00000044524.11	0.345867
ENSG00000263432.2	0.345852
ENSG00000271075.1	0.345741
ENSG00000055609.19	0.345698
ENSG00000284966.3	0.345487
ENSG00000118263.15	0.345483
ENSG00000137962.13	0.34542
ENSG00000215105.4	0.345337
ENSG00000081377.17	0.3452
ENSG00000104432.14	0.344988
ENSG00000278962.1	0.344957
ENSG00000197296.6	0.344948
ENSG00000229419.1	0.344802
ENSG00000240032.1	0.344786
ENSG00000138738.11	0.344659
ENSG00000218283.2	0.344576
ENSG00000154767.15	0.344323
ENSG00000172869.14	0.344261
ENSG00000076685.19	0.344213
ENSG00000119844.15	0.344193
ENSG00000072134.15	0.344142
ENSG00000222112.1	0.343979
ENSG00000206527.10	0.343967
ENSG00000269378.1	0.343872
ENSG00000131375.10	0.343807
ENSG00000073711.11	0.343624
ENSG00000237854.3	0.343612
ENSG00000185010.15	0.343394
ENSG00000204524.7	0.343312
ENSG00000145332.14	0.343274
ENSG00000157625.15	0.34315
ENSG00000147027.4	0.343128
ENSG00000162520.15	0.34284
ENSG00000122042.10	0.342838
ENSG00000248458.2	0.342639
ENSG00000178082.6	0.342627
ENSG00000138640.15	0.342576
ENSG00000074695.6	0.342225
ENSG00000133816.17	0.342116
ENSG00000197702.14	0.34207
ENSG00000048828.17	0.342026
ENSG00000221963.6	0.341426
ENSG00000143418.20	0.341415
ENSG00000087253.13	0.341283
ENSG00000082701.17	0.341154
ENSG00000179941.9	0.341141
ENSG00000172765.17	0.341109
ENSG00000198160.15	0.340983
ENSG00000100320.23	0.340918
ENSG00000135631.17	0.340832
ENSG00000101745.17	0.340719
ENSG00000123094.15	0.34051
ENSG00000185716.12	0.34047
ENSG00000198843.13	0.340446
ENSG00000167202.11	0.340424
ENSG00000117758.14	0.340334
ENSG00000081019.13	0.34028
ENSG00000134987.11	0.340272
ENSG00000120686.12	0.340243
ENSG00000112249.14	0.340179
ENSG00000106052.13	0.340165
ENSG00000125629.15	0.340122
ENSG00000130363.12	0.340092
ENSG00000138678.11	0.339837
ENSG00000185013.16	0.339639
ENSG00000135766.9	0.339504
ENSG00000196865.4	0.339427
ENSG00000230409.3	0.339411
ENSG00000149084.13	0.339264
ENSG00000109171.15	0.339206
ENSG00000198399.15	0.3391
ENSG00000151690.15	0.339069
ENSG00000124151.19	0.339026
ENSG00000139517.9	0.338938
ENSG00000105971.15	0.338874
ENSG00000129315.11	0.338853
ENSG00000119899.13	0.338744
ENSG00000181722.17	0.338717
ENSG00000115419.13	0.338714
ENSG00000115762.16	0.338682
ENSG00000170989.10	0.33863
ENSG00000128791.12	0.338397
ENSG00000101752.12	0.338386
ENSG00000249304.1	0.338293
ENSG00000136869.16	0.338138
ENSG00000173744.18	0.338083
ENSG00000187498.16	0.337986
ENSG00000230555.2	0.337936
ENSG00000133800.9	0.337822
ENSG00000139436.21	0.337739
ENSG00000057704.13	0.337557
ENSG00000120594.17	0.337354
ENSG00000066629.18	0.337309
ENSG00000004799.8	0.337196
ENSG00000103226.19	0.337184
ENSG00000198081.11	0.337069
ENSG00000108021.20	0.336959
ENSG00000170946.15	0.336956
ENSG00000154447.15	0.336954
ENSG00000038274.17	0.336952
ENSG00000196141.14	0.336891
ENSG00000136205.17	0.336864
ENSG00000213839.4	0.336698
ENSG00000279500.1	0.336662
ENSG00000122068.13	0.336628
ENSG00000072415.10	0.336568
ENSG00000172594.13	0.336539
ENSG00000114520.11	0.336228
ENSG00000141458.13	0.336221
ENSG00000261553.5	0.336186
ENSG00000123091.5	0.336067
ENSG00000174796.12	0.336063
ENSG00000214944.9	0.335969
ENSG00000175595.15	0.335943
ENSG00000139496.16	0.33582
ENSG00000082269.17	0.335801
ENSG00000287916.1	0.335727
ENSG00000024048.11	0.335685
ENSG00000111269.3	0.335671
ENSG00000059758.8	0.335409
ENSG00000273234.1	0.33537
ENSG00000197892.13	0.335175
ENSG00000129083.13	0.335063
ENSG00000169756.16	0.334908
ENSG00000111961.18	0.334868
ENSG00000130396.20	0.334807
ENSG00000185728.17	0.334742
ENSG00000073712.15	0.334485
ENSG00000140416.23	0.334426
ENSG00000113522.14	0.334402
ENSG00000237234.7	0.334376
ENSG00000259381.2	0.334318
ENSG00000136603.14	0.334299
ENSG00000127951.8	0.334274
ENSG00000102572.15	0.334123
ENSG00000238018.2	0.334075
ENSG00000111885.7	0.334071
ENSG00000149311.19	0.334043
ENSG00000185127.6	0.333989
ENSG00000108588.14	0.333978
ENSG00000175104.15	0.3339
ENSG00000106823.12	0.333795
ENSG00000135677.11	0.333782
ENSG00000111912.20	0.333625
ENSG00000138071.14	0.333482
ENSG00000144366.16	0.333448
ENSG00000107036.12	0.333113
ENSG00000014914.21	0.333066
ENSG00000119541.10	0.332971
ENSG00000143341.12	0.332672
ENSG00000118454.13	0.332647
ENSG00000118855.21	0.332644
ENSG00000257093.7	0.332561
ENSG00000105778.19	0.33256
ENSG00000090054.15	0.332521
ENSG00000229931.1	0.332404
ENSG00000266412.5	0.332378
ENSG00000165169.11	0.33219
ENSG00000020577.14	0.332169
ENSG00000204116.11	0.332114
ENSG00000198142.5	0.332096
ENSG00000174944.9	0.332024
ENSG00000081154.12	0.331813
ENSG00000106025.9	0.331731
ENSG00000196937.11	0.331604
ENSG00000120519.15	0.331465
ENSG00000186130.5	0.331412
ENSG00000033867.16	0.331409
ENSG00000111684.11	0.331404
ENSG00000107164.16	0.331183
ENSG00000176994.11	0.331084
ENSG00000006715.16	0.331069
ENSG00000080561.14	0.33095
ENSG00000153989.8	0.330752
ENSG00000136404.16	0.330695
ENSG00000074527.13	0.330625
ENSG00000267904.1	0.330451
ENSG00000164484.12	0.330408
ENSG00000137502.10	0.330329
ENSG00000038295.8	0.330306
ENSG00000176597.12	0.330219
ENSG00000072803.17	0.330058
ENSG00000182150.18	0.329852
ENSG00000139263.12	0.329801
ENSG00000105976.16	0.329702
ENSG00000102362.15	0.329672
ENSG00000154240.17	0.329625
ENSG00000138594.14	0.329564
ENSG00000122870.12	0.329495
ENSG00000213341.11	0.329493
ENSG00000136111.14	0.329447
ENSG00000225216.6	0.329324
ENSG00000039123.16	0.329164
ENSG00000154310.17	0.329076
ENSG00000115461.5	0.329039
ENSG00000115827.14	0.328977
ENSG00000127481.15	0.328947
ENSG00000085491.17	0.328874
ENSG00000090061.17	0.328471
ENSG00000198542.14	0.328417
ENSG00000113319.13	0.328381
ENSG00000067082.15	0.32815
ENSG00000112282.18	0.328096
ENSG00000285918.1	0.328047
ENSG00000109790.16	0.328034
ENSG00000139508.15	0.327874
ENSG00000118762.8	0.327812
ENSG00000104164.12	0.327751
ENSG00000113721.14	0.327533
ENSG00000108061.12	0.327448
ENSG00000044115.21	0.327393
ENSG00000137414.6	0.327339
ENSG00000062725.10	0.327335
ENSG00000269904.2	0.327238
ENSG00000067369.14	0.327062
ENSG00000198743.7	0.327048
ENSG00000213463.5	0.326923
ENSG00000149289.11	0.326879
ENSG00000137507.11	0.326863
ENSG00000233178.7	0.326835
ENSG00000114850.7	0.326827
ENSG00000225648.5	0.326626
ENSG00000196313.11	0.326597
ENSG00000152583.12	0.32643
ENSG00000164244.21	0.326295
ENSG00000015171.20	0.326222
ENSG00000178878.13	0.326196
ENSG00000278616.1	0.326133
ENSG00000232043.1	0.32611
ENSG00000053254.16	0.32604
ENSG00000169641.13	0.325986
ENSG00000154678.18	0.325976
ENSG00000129595.14	0.325973
ENSG00000150687.12	0.325927
ENSG00000133116.8	0.325837
ENSG00000137033.11	0.325761
ENSG00000171105.14	0.325732
ENSG00000102024.18	0.325675
ENSG00000165983.14	0.325647
ENSG00000096070.19	0.325623
ENSG00000248905.10	0.325538
ENSG00000120279.6	0.325444
ENSG00000122482.21	0.325442
ENSG00000128595.17	0.325376
ENSG00000186174.12	0.325285
ENSG00000133135.14	0.325221
ENSG00000043093.15	0.325079
ENSG00000092871.17	0.325049
ENSG00000230953.2	0.324987
ENSG00000137177.20	0.324774
ENSG00000118689.15	0.324733
ENSG00000104320.14	0.324529
ENSG00000166128.13	0.324522
ENSG00000023909.10	0.324471
ENSG00000006459.11	0.324429
ENSG00000018510.17	0.324411
ENSG00000108946.15	0.3244
ENSG00000106780.9	0.324321
ENSG00000151748.15	0.324262
ENSG00000110002.16	0.32425
ENSG00000198964.14	0.324124
ENSG00000198857.3	0.32391
ENSG00000048649.13	0.323839
ENSG00000260314.3	0.323633
ENSG00000132953.16	0.323592
ENSG00000178075.20	0.323509
ENSG00000023287.13	0.323139
ENSG00000135686.13	0.323138
ENSG00000005810.18	0.323123
ENSG00000153956.16	0.323056
ENSG00000167601.12	0.322936
ENSG00000119139.21	0.322917
ENSG00000118260.15	0.32289
ENSG00000116678.20	0.322829
ENSG00000166086.13	0.322763
ENSG00000135837.16	0.322712
ENSG00000162695.12	0.322609
ENSG00000256894.1	0.322535
ENSG00000185722.18	0.32229
ENSG00000259366.1	0.32228
ENSG00000126804.13	0.322193
ENSG00000168679.18	0.322187
ENSG00000169604.20	0.32217
ENSG00000169744.13	0.322084
ENSG00000117620.15	0.321967
ENSG00000178996.14	0.321955
ENSG00000157500.12	0.321926
ENSG00000053770.12	0.321907
ENSG00000109466.14	0.321832
ENSG00000072952.19	0.321789
ENSG00000096968.14	0.321742
ENSG00000164116.17	0.321512
ENSG00000136153.20	0.321404
ENSG00000232742.3	0.321308
ENSG00000070366.14	0.321293
ENSG00000243232.6	0.32129
ENSG00000083799.18	0.321273
ENSG00000118946.12	0.321021
ENSG00000250492.1	0.320677
ENSG00000240303.8	0.320585
ENSG00000165097.16	0.320522
ENSG00000115839.18	0.320456
ENSG00000249996.1	0.320444
ENSG00000285799.1	0.320368
ENSG00000168610.16	0.320342
ENSG00000129493.15	0.320327
ENSG00000286918.1	0.32029
ENSG00000159579.14	0.320187
ENSG00000188994.13	0.320143
ENSG00000153246.13	0.320078
ENSG00000074416.14	0.319931
ENSG00000107185.10	0.319821
ENSG00000174405.14	0.319698
ENSG00000269652.1	0.319663
ENSG00000108861.9	0.319509
ENSG00000107560.12	0.319448
ENSG00000102893.16	0.319357
ENSG00000178074.6	0.319335
ENSG00000110906.13	0.319274
ENSG00000141198.16	0.319257
ENSG00000162407.9	0.318891
ENSG00000137573.14	0.318809
ENSG00000136874.11	0.318806
ENSG00000164741.15	0.318694
ENSG00000156030.13	0.318626
ENSG00000137727.12	0.318565
ENSG00000070540.13	0.318484
ENSG00000144909.8	0.318423
ENSG00000165029.17	0.318412
ENSG00000157106.17	0.318176
ENSG00000152767.17	0.317962
ENSG00000196526.10	0.317714
ENSG00000128989.11	0.317707
ENSG00000184898.7	0.317549
ENSG00000174437.17	0.317501
ENSG00000109654.16	0.317437
ENSG00000196586.16	0.317434
ENSG00000168813.17	0.317375
ENSG00000136451.9	0.317205
ENSG00000148541.13	0.317202
ENSG00000106688.12	0.317045
ENSG00000162627.17	0.316973
ENSG00000155975.10	0.316951
ENSG00000109458.8	0.316876
ENSG00000229644.6	0.316807
ENSG00000115993.13	0.31661
ENSG00000047315.17	0.316562
ENSG00000214654.8	0.31651
ENSG00000261101.2	0.316428
ENSG00000186432.10	0.316366
ENSG00000171109.19	0.316304
ENSG00000183023.18	0.316301
ENSG00000161813.22	0.316147
ENSG00000233117.4	0.316019
ENSG00000139116.19	0.31599
ENSG00000074621.14	0.315911
ENSG00000158985.14	0.315875
ENSG00000100490.9	0.315842
ENSG00000130449.6	0.315715
ENSG00000202290.1	0.315572
ENSG00000249244.1	0.315564
ENSG00000155545.20	0.315514
ENSG00000128573.26	0.315454
ENSG00000163291.14	0.315356
ENSG00000155744.9	0.315348
ENSG00000266283.1	0.315347
ENSG00000172340.15	0.315345
ENSG00000165757.9	0.315321
ENSG00000114019.15	0.315284
ENSG00000198416.9	0.315269
ENSG00000144445.17	0.315268
ENSG00000162819.12	0.315239
ENSG00000147533.17	0.315183
ENSG00000068650.18	0.315145
ENSG00000188167.9	0.315086
ENSG00000234459.1	0.314978
ENSG00000196792.12	0.314924
ENSG00000197579.8	0.314884
ENSG00000068366.20	0.314878
ENSG00000140718.21	0.314842
ENSG00000115020.17	0.314655
ENSG00000279456.1	0.314598
ENSG00000014824.14	0.314557
ENSG00000137672.13	0.314539
ENSG00000148700.15	0.314522
ENSG00000152527.14	0.314512
ENSG00000112144.16	0.314475
ENSG00000259370.2	0.314328
ENSG00000232160.7	0.314318
ENSG00000213079.10	0.314254
ENSG00000064651.14	0.314232
ENSG00000254685.6	0.314155
ENSG00000224668.1	0.314085
ENSG00000211456.13	0.313954
ENSG00000125304.10	0.313815
ENSG00000163322.14	0.313778
ENSG00000177683.14	0.313751
ENSG00000079691.18	0.313636
ENSG00000170802.16	0.313605
ENSG00000137628.17	0.313591
ENSG00000075303.13	0.313575
ENSG00000188641.14	0.313542
ENSG00000183735.11	0.313487
ENSG00000113391.19	0.31335
ENSG00000143344.16	0.313027
ENSG00000112706.12	0.312974
ENSG00000081052.13	0.312691
ENSG00000171992.13	0.312672
ENSG00000033800.14	0.312259
ENSG00000088205.13	0.312253
ENSG00000028116.18	0.312217
ENSG00000092531.10	0.312213
ENSG00000108506.13	0.312164
ENSG00000140285.12	0.312082
ENSG00000171659.15	0.311979
ENSG00000174099.12	0.311886
ENSG00000170145.5	0.311837
ENSG00000164117.14	0.311721
ENSG00000270728.1	0.311621
ENSG00000163110.15	0.311546
ENSG00000100644.17	0.311479
ENSG00000178974.10	0.311437
ENSG00000126777.18	0.311413
ENSG00000151151.6	0.311305
ENSG00000077157.22	0.311147
ENSG00000248734.2	0.31105
ENSG00000038945.15	0.310971
ENSG00000175155.11	0.310958
ENSG00000232334.1	0.310949
ENSG00000065457.10	0.310934
ENSG00000123444.14	0.310734
ENSG00000047648.23	0.310658
ENSG00000164180.14	0.310535
ENSG00000235427.1	0.310528
ENSG00000254506.1	0.310522
ENSG00000038382.20	0.310404
ENSG00000025800.14	0.310243
ENSG00000055917.16	0.310223
ENSG00000282840.1	0.310199
ENSG00000169946.14	0.310179
ENSG00000163697.17	0.310057
ENSG00000189221.10	0.310003
ENSG00000120328.6	0.309962
ENSG00000094963.14	0.309901
ENSG00000156218.13	0.309867
ENSG00000100697.15	0.309819
ENSG00000131471.7	0.309723
ENSG00000128607.14	0.309654
ENSG00000122641.11	0.309642
ENSG00000198380.13	0.309624
ENSG00000207258.1	0.309596
ENSG00000163512.14	0.309564
ENSG00000167447.12	0.309559
ENSG00000167193.8	0.309482
ENSG00000163069.13	0.309411
ENSG00000170340.11	0.309332
ENSG00000151694.14	0.30927
ENSG00000115602.17	0.309206
ENSG00000127314.18	0.309148
ENSG00000122642.11	0.309042
ENSG00000250722.6	0.309032
ENSG00000183340.7	0.308993
ENSG00000259207.9	0.308923
ENSG00000126524.10	0.30888
ENSG00000005889.16	0.308842
ENSG00000145725.20	0.308787
ENSG00000148358.20	0.308755
ENSG00000162104.10	0.308745
ENSG00000095637.22	0.308722
ENSG00000148516.22	0.308691
ENSG00000218226.1	0.308671
ENSG00000180228.14	0.308402
ENSG00000280241.4	0.308375
ENSG00000163577.8	0.308363
ENSG00000165376.11	0.30834
ENSG00000159082.18	0.308234
ENSG00000146833.16	0.308222
ENSG00000185947.15	0.308055
ENSG00000204406.14	0.308031
ENSG00000150907.10	0.307985
ENSG00000196569.13	0.307892
ENSG00000186088.16	0.30778
ENSG00000111816.8	0.307649
ENSG00000182831.12	0.307612
ENSG00000226393.1	0.307607
ENSG00000144063.4	0.30755
ENSG00000129048.7	0.307409
ENSG00000136870.10	0.307394
ENSG00000158092.7	0.307372
ENSG00000204186.10	0.307264
ENSG00000115896.16	0.307239
ENSG00000083520.15	0.307216
ENSG00000064313.12	0.307214
ENSG00000144118.14	0.30712
ENSG00000175899.15	0.30712
ENSG00000115365.12	0.307075
ENSG00000123636.18	0.307023
ENSG00000120756.13	0.306991
ENSG00000120278.16	0.30699
ENSG00000233830.2	0.30685
ENSG00000172403.11	0.30678
ENSG00000124209.4	0.306741
ENSG00000121274.14	0.306712
ENSG00000080345.18	0.306686
ENSG00000121749.15	0.306639
ENSG00000257298.1	0.306518
ENSG00000166233.15	0.306401
ENSG00000152518.8	0.306378
ENSG00000130723.21	0.306292
ENSG00000265808.4	0.306253
ENSG00000188811.14	0.30624
ENSG00000133789.15	0.306158
ENSG00000197712.12	0.306155
ENSG00000071967.12	0.305932
ENSG00000138685.17	0.305913
ENSG00000180694.14	0.305913
ENSG00000112096.19	0.3058
ENSG00000141441.16	0.305789
ENSG00000134982.17	0.305764
ENSG00000070018.9	0.305759
ENSG00000163785.13	0.30574
ENSG00000198455.4	0.30562
ENSG00000169116.11	0.305615
ENSG00000169018.6	0.305507
ENSG00000233588.1	0.305498
ENSG00000072840.13	0.305412
ENSG00000131018.24	0.305346
ENSG00000174840.9	0.305312
ENSG00000111252.11	0.305263
ENSG00000109452.12	0.305235
ENSG00000196678.14	0.305225
ENSG00000213260.3	0.305222
ENSG00000172159.16	0.305201
ENSG00000164124.11	0.305004
ENSG00000066739.12	0.30495
ENSG00000186566.13	0.304917
ENSG00000109079.10	0.304906
ENSG00000130234.12	0.304871
ENSG00000284968.1	0.304723
ENSG00000189184.12	0.304555
ENSG00000220804.8	0.304413
ENSG00000076108.12	0.304397
ENSG00000027697.15	0.304334
ENSG00000261582.1	0.304333
ENSG00000217624.2	0.304322
ENSG00000234456.8	0.304206
ENSG00000254732.2	0.30409
ENSG00000135318.12	0.303969
ENSG00000113790.11	0.303856
ENSG00000165124.18	0.303828
ENSG00000077147.16	0.303807
ENSG00000282057.1	0.303677
ENSG00000169398.19	0.303615
ENSG00000110330.8	0.30349
ENSG00000157800.18	0.303203
ENSG00000005893.16	0.303184
ENSG00000169826.8	0.30317
ENSG00000150540.14	0.303151
ENSG00000254838.5	0.303149
ENSG00000103657.14	0.30314
ENSG00000129317.15	0.303115
ENSG00000003402.20	0.302992
ENSG00000171115.4	0.302575
ENSG00000138674.17	0.302565
ENSG00000142166.13	0.302539
ENSG00000151458.12	0.302212
ENSG00000240429.1	0.302212
ENSG00000075568.17	0.302163
ENSG00000081818.4	0.302084
ENSG00000197321.15	0.301919
ENSG00000001561.7	0.301888
ENSG00000279145.2	0.301888
ENSG00000158467.16	0.30178
ENSG00000154188.10	0.301759
ENSG00000204920.11	0.301467
ENSG00000243896.4	0.301453
ENSG00000204291.11	0.301415
ENSG00000072736.19	0.301353
ENSG00000146648.19	0.301239
ENSG00000136542.9	0.301228
ENSG00000054983.17	0.301186
ENSG00000158615.9	0.301166
ENSG00000131386.19	0.301056
ENSG00000133107.15	0.300761
ENSG00000153207.16	0.300729
ENSG00000103994.18	0.300682
ENSG00000286834.1	0.300669
ENSG00000166333.14	0.300665
ENSG00000184743.13	0.300658
ENSG00000259367.1	0.30053
ENSG00000205765.9	0.300458
ENSG00000189308.11	0.300056
ENSG00000160294.11	0.300037
ENSG00000108846.16	0.300028
ENSG00000164035.10	0.300008
ENSG00000271943.2	0.299907
ENSG00000252581.1	0.299869
ENSG00000198722.14	0.299766
ENSG00000146859.6	0.299703
ENSG00000102753.10	0.299623
ENSG00000133561.15	0.299532
ENSG00000115841.21	0.299424
ENSG00000244218.3	0.299213
ENSG00000229932.3	0.29917
ENSG00000165633.13	0.299148
ENSG00000175538.11	0.299052
ENSG00000261167.1	0.299032
ENSG00000140836.17	0.298998
ENSG00000153201.16	0.298966
ENSG00000152683.14	0.298858
ENSG00000163378.14	0.298664
ENSG00000225422.4	0.298658
ENSG00000250320.6	0.298626
ENSG00000157483.9	0.298467
ENSG00000105974.13	0.298348
ENSG00000227295.2	0.298345
ENSG00000267203.1	0.298166
ENSG00000238832.1	0.29813
ENSG00000163638.13	0.298077
ENSG00000196639.7	0.298064
ENSG00000091409.15	0.297998
ENSG00000225039.1	0.297952
ENSG00000261371.6	0.297871
ENSG00000115252.18	0.297871
ENSG00000164961.16	0.297651
ENSG00000166341.8	0.297606
ENSG00000135775.14	0.297602
ENSG00000135272.12	0.297528
ENSG00000174125.8	0.297513
ENSG00000122299.12	0.297489
ENSG00000115904.14	0.297431
ENSG00000133961.20	0.297294
ENSG00000116285.13	0.297266
ENSG00000157985.19	0.297239
ENSG00000168310.11	0.297213
ENSG00000139323.14	0.297131
ENSG00000172667.11	0.297055
ENSG00000240499.7	0.296886
ENSG00000163104.18	0.296774
ENSG00000180370.10	0.296732
ENSG00000177694.16	0.296444
ENSG00000123552.18	0.296354
ENSG00000062650.19	0.296283
ENSG00000100614.18	0.296214
ENSG00000141027.21	0.296195
ENSG00000169193.12	0.29611
ENSG00000198887.9	0.296064
ENSG00000115380.20	0.296034
ENSG00000198959.12	0.295885
ENSG00000183098.11	0.295739
ENSG00000173376.14	0.295724
ENSG00000235448.3	0.29567
ENSG00000095564.14	0.295579
ENSG00000075426.12	0.295538
ENSG00000119042.17	0.295463
ENSG00000253106.1	0.295424
ENSG00000196329.11	0.295373
ENSG00000198894.8	0.295297
ENSG00000268521.1	0.295244
ENSG00000266338.6	0.295232
ENSG00000115414.21	0.295177
ENSG00000198087.7	0.295139
ENSG00000004897.12	0.29512
ENSG00000261468.1	0.294867
ENSG00000156017.13	0.29481
ENSG00000166510.14	0.294786
ENSG00000156453.14	0.294758
ENSG00000114480.13	0.29474
ENSG00000109819.9	0.294654
ENSG00000258289.8	0.294633
ENSG00000154783.12	0.294582
ENSG00000139977.14	0.294467
ENSG00000081014.11	0.294416
ENSG00000170677.6	0.294109
ENSG00000150347.16	0.294108
ENSG00000138449.11	0.294016
ENSG00000247809.9	0.294012
ENSG00000115159.16	0.293991
ENSG00000116473.14	0.293931
ENSG00000198265.12	0.293836
ENSG00000145730.20	0.293826
ENSG00000240184.7	0.293814
ENSG00000112902.12	0.293771
ENSG00000117020.18	0.293699
ENSG00000254893.6	0.293658
ENSG00000165219.22	0.293577
ENSG00000286638.1	0.293488
ENSG00000113838.13	0.293474
ENSG00000132334.17	0.29337
ENSG00000180878.3	0.293314
ENSG00000186479.5	0.293269
ENSG00000169570.10	0.293196
ENSG00000229939.1	0.293168
ENSG00000117475.14	0.293158
ENSG00000165118.15	0.29315
ENSG00000171989.6	0.293097
ENSG00000069943.10	0.293036
ENSG00000112936.19	0.292994
ENSG00000154553.16	0.292975
ENSG00000163072.16	0.292959
ENSG00000133794.20	0.292907
ENSG00000181004.10	0.292798
ENSG00000083642.19	0.292771
ENSG00000148943.12	0.29265
ENSG00000137845.15	0.292518
ENSG00000183723.13	0.292429
ENSG00000271452.1	0.292404
ENSG00000163249.13	0.292334
ENSG00000167306.20	0.292282
ENSG00000077254.14	0.292161
ENSG00000051108.15	0.29216
ENSG00000128881.17	0.292123
ENSG00000147044.22	0.29206
ENSG00000147649.10	0.291983
ENSG00000091157.14	0.291878
ENSG00000262497.1	0.29185
ENSG00000255176.1	0.291782
ENSG00000197779.15	0.291746
ENSG00000271590.1	0.291691
ENSG00000074590.13	0.291578
ENSG00000048707.15	0.291568
ENSG00000164181.14	0.291567
ENSG00000152217.20	0.291564
ENSG00000146802.13	0.29154
ENSG00000249363.1	0.2915
ENSG00000177707.11	0.291436
ENSG00000140650.12	0.291365
ENSG00000085832.17	0.291309
ENSG00000139117.14	0.291281
ENSG00000265972.6	0.29122
ENSG00000064726.10	0.291191
ENSG00000141447.18	0.291007
ENSG00000153904.21	0.291
ENSG00000064393.16	0.290935
ENSG00000125633.11	0.290788
ENSG00000279289.1	0.290774
ENSG00000185305.11	0.290683
ENSG00000197302.10	0.290523
ENSG00000261051.1	0.290357
ENSG00000138792.10	0.290356
ENSG00000089505.18	0.290347
ENSG00000088179.9	0.289966
ENSG00000112782.19	0.289916
ENSG00000136436.15	0.289762
ENSG00000118412.13	0.289725
ENSG00000137760.15	0.289597
ENSG00000119285.11	0.289433
ENSG00000165675.16	0.289392
ENSG00000164329.13	0.289381
ENSG00000185483.12	0.289377
ENSG00000019991.18	0.28935
ENSG00000099204.20	0.289202
ENSG00000204301.6	0.289133
ENSG00000166265.13	0.289039
ENSG00000175582.20	0.288984
ENSG00000154059.11	0.288867
ENSG00000154153.13	0.288844
ENSG00000047644.19	0.288817
ENSG00000096717.12	0.288785
ENSG00000198369.10	0.288642
ENSG00000187800.13	0.288617
ENSG00000131374.14	0.288555
ENSG00000181819.14	0.288544
ENSG00000111911.7	0.288506
ENSG00000086200.17	0.288491
ENSG00000073803.14	0.288467
ENSG00000108599.15	0.288395
ENSG00000151617.17	0.28826
ENSG00000171928.14	0.288192
ENSG00000197385.6	0.288124
ENSG00000158290.18	0.288105
ENSG00000162614.19	0.288051
ENSG00000115825.11	0.288021
ENSG00000113083.15	0.28799
ENSG00000105855.10	0.28793
ENSG00000163788.14	0.287867
ENSG00000175066.16	0.287725
ENSG00000233333.2	0.287707
ENSG00000227018.1	0.287699
ENSG00000120805.14	0.287682
ENSG00000262096.2	0.287672
ENSG00000176105.14	0.287658
ENSG00000140157.15	0.287637
ENSG00000162692.12	0.287626
ENSG00000124333.16	0.287621
ENSG00000135862.6	0.287608
ENSG00000226851.1	0.28758
ENSG00000134954.14	0.287558
ENSG00000157764.14	0.287546
ENSG00000169031.20	0.287518
ENSG00000230445.4	0.287361
ENSG00000188177.14	0.28736
ENSG00000078114.19	0.28731
ENSG00000140386.13	0.287288
ENSG00000181778.5	0.287244
ENSG00000185551.15	0.287186
ENSG00000154734.16	0.287163
ENSG00000253159.3	0.287075
ENSG00000143756.12	0.287058
ENSG00000198589.14	0.287026
ENSG00000113595.15	0.286937
ENSG00000188313.13	0.286885
ENSG00000172572.7	0.286881
ENSG00000248113.2	0.286878
ENSG00000117519.16	0.286747
ENSG00000122729.19	0.286721
ENSG00000118596.12	0.286696
ENSG00000146001.5	0.286682
ENSG00000118564.15	0.28651
ENSG00000213236.3	0.28636
ENSG00000102271.14	0.286287
ENSG00000232259.1	0.286224
ENSG00000112874.10	0.286157
ENSG00000074410.14	0.286145
ENSG00000154889.17	0.286095
ENSG00000056586.16	0.286054
ENSG00000163328.14	0.285923
ENSG00000164190.19	0.285921
ENSG00000061918.14	0.285742
ENSG00000186105.8	0.285681
ENSG00000156675.16	0.285653
ENSG00000163749.17	0.285317
ENSG00000069702.11	0.285201
ENSG00000106524.9	0.285187
ENSG00000252464.1	0.285152
ENSG00000019144.19	0.285106
ENSG00000116641.18	0.285087
ENSG00000140937.14	0.285065
ENSG00000288539.1	0.285062
ENSG00000099246.17	0.284982
ENSG00000077063.11	0.284944
ENSG00000179104.9	0.284936
ENSG00000231530.1	0.284908
ENSG00000165985.10	0.284869
ENSG00000114098.18	0.284725
ENSG00000140199.13	0.284402
ENSG00000122557.11	0.28436
ENSG00000233110.1	0.284353
ENSG00000101846.8	0.284199
ENSG00000250282.1	0.284082
ENSG00000286811.1	0.284067
ENSG00000272341.1	0.283944
ENSG00000114455.13	0.283885
ENSG00000254332.1	0.283862
ENSG00000168477.19	0.283842
ENSG00000187372.11	0.283821
ENSG00000223546.7	0.28375
ENSG00000121903.14	0.283711
ENSG00000121892.15	0.283681
ENSG00000262209.3	0.283665
ENSG00000107581.13	0.283622
ENSG00000258412.1	0.283477
ENSG00000197442.10	0.283358
ENSG00000057657.17	0.283272
ENSG00000107186.17	0.283254
ENSG00000136160.17	0.283234
ENSG00000163431.13	0.283212
ENSG00000008869.12	0.283149
ENSG00000113273.17	0.283146
ENSG00000206538.9	0.283132
ENSG00000155090.15	0.283116
ENSG00000095209.12	0.283085
ENSG00000204959.4	0.283075
ENSG00000178031.17	0.28307
ENSG00000144468.17	0.283025
ENSG00000175215.11	0.28299
ENSG00000110092.4	0.282969
ENSG00000166225.9	0.28279
ENSG00000151276.23	0.282737
ENSG00000134531.10	0.282723
ENSG00000159167.12	0.282612
ENSG00000272886.6	0.282597
ENSG00000136758.19	0.282392
ENSG00000131016.17	0.282391
ENSG00000122203.15	0.282388
ENSG00000151090.20	0.282384
ENSG00000102802.10	0.282314
ENSG00000047188.16	0.282304
ENSG00000104154.7	0.282175
ENSG00000144645.14	0.282151
ENSG00000109320.13	0.281987
ENSG00000123124.14	0.281909
ENSG00000060237.18	0.281878
ENSG00000150455.13	0.281803
ENSG00000275131.3	0.281754
ENSG00000198947.16	0.281704
ENSG00000165092.13	0.281655
ENSG00000196975.16	0.281434
ENSG00000112541.17	0.281389
ENSG00000164867.11	0.281362
ENSG00000144036.16	0.281348
ENSG00000152049.6	0.28134
ENSG00000081087.15	0.281338
ENSG00000242352.2	0.281226
ENSG00000174640.15	0.281171
ENSG00000187736.13	0.28113
ENSG00000198815.9	0.281118
ENSG00000260604.2	0.281097
ENSG00000242659.1	0.281086
ENSG00000196935.9	0.281052
ENSG00000154727.11	0.280951
ENSG00000187474.5	0.280913
ENSG00000101384.12	0.280884
ENSG00000260618.1	0.280792
ENSG00000132849.21	0.28074
ENSG00000156535.15	0.280707
ENSG00000039560.14	0.280591
ENSG00000134070.5	0.280556
ENSG00000240250.3	0.280543
ENSG00000005108.16	0.28045
ENSG00000104415.14	0.280445
ENSG00000261618.2	0.280428
ENSG00000147113.17	0.280411
ENSG00000283930.1	0.280396
ENSG00000107779.14	0.280358
ENSG00000251314.2	0.28034
ENSG00000173269.14	0.280336
ENSG00000245711.2	0.280331
ENSG00000198814.13	0.280293
ENSG00000136143.16	0.280232
ENSG00000164010.15	0.280193
ENSG00000152104.12	0.28016
ENSG00000198420.10	0.280153
ENSG00000107077.19	0.280102
ENSG00000134109.11	0.280091
ENSG00000279833.1	0.279891
ENSG00000134644.16	0.279866
ENSG00000144642.22	0.27981
ENSG00000228487.2	0.279787
ENSG00000279311.1	0.279773
ENSG00000166444.19	0.279698
ENSG00000163297.17	0.27963
ENSG00000185561.10	0.279605
ENSG00000102786.15	0.279587
ENSG00000178607.16	0.279581
ENSG00000106546.14	0.279496
ENSG00000048471.14	0.279443
ENSG00000196323.14	0.279421
ENSG00000123684.13	0.279359
ENSG00000198513.13	0.279334
ENSG00000166750.10	0.279304
ENSG00000079819.19	0.279297
ENSG00000257763.1	0.279157
ENSG00000148483.9	0.279134
ENSG00000145041.15	0.279019
ENSG00000111145.8	0.279015
ENSG00000228492.2	0.278918
ENSG00000156931.16	0.278813
ENSG00000159140.21	0.278812
ENSG00000252503.1	0.278767
ENSG00000260916.7	0.278765
ENSG00000273749.5	0.278703
ENSG00000254154.8	0.278686
ENSG00000137819.14	0.278656
ENSG00000230154.1	0.278645
ENSG00000110395.7	0.278615
ENSG00000108854.16	0.278611
ENSG00000253854.1	0.278554
ENSG00000113318.11	0.278549
ENSG00000197714.9	0.278466
ENSG00000076706.17	0.278447
ENSG00000153029.14	0.27839
ENSG00000233416.1	0.278321
ENSG00000124789.12	0.278321
ENSG00000153214.11	0.278257
ENSG00000110799.14	0.278228
ENSG00000079950.14	0.278158
ENSG00000285928.1	0.278145
ENSG00000173275.13	0.278123
ENSG00000049245.13	0.278091
ENSG00000084073.10	0.278083
ENSG00000183742.13	0.278009
ENSG00000185591.10	0.277998
ENSG00000166971.17	0.277987
ENSG00000276107.1	0.277985
ENSG00000239926.1	0.277767
ENSG00000188158.16	0.277668
ENSG00000160007.19	0.277662
ENSG00000135312.7	0.277558
ENSG00000081307.14	0.277337
ENSG00000287477.1	0.277327
ENSG00000170871.12	0.27727
ENSG00000260139.6	0.277261
ENSG00000259763.2	0.277172
ENSG00000196715.7	0.277161
ENSG00000168491.10	0.277155
ENSG00000086289.12	0.277129
ENSG00000103196.12	0.277058
ENSG00000225938.1	0.277025
ENSG00000269713.7	0.277001
ENSG00000050165.18	0.276914
ENSG00000065615.14	0.27689
ENSG00000232814.2	0.276861
ENSG00000180776.16	0.276793
ENSG00000163960.12	0.276792
ENSG00000139567.13	0.276788
ENSG00000138780.15	0.276781
ENSG00000076067.13	0.276773
ENSG00000154864.13	0.276733
ENSG00000246082.2	0.276679
ENSG00000112992.18	0.276613
ENSG00000123243.15	0.276585
ENSG00000079482.13	0.27656
ENSG00000135002.12	0.276455
ENSG00000226312.7	0.27635
ENSG00000248441.7	0.276343
ENSG00000136010.14	0.276255
ENSG00000008282.9	0.276164
ENSG00000055147.19	0.275925
ENSG00000279631.1	0.275913
ENSG00000254433.1	0.2759
ENSG00000103241.7	0.275874
ENSG00000226306.6	0.275834
ENSG00000115520.8	0.275807
ENSG00000137601.17	0.275745
ENSG00000023445.16	0.275668
ENSG00000249863.2	0.275614
ENSG00000286337.1	0.275511
ENSG00000083168.11	0.275397
ENSG00000229491.5	0.275377
ENSG00000183853.18	0.275285
ENSG00000197044.11	0.275263
ENSG00000286472.1	0.275245
ENSG00000110318.15	0.275223
ENSG00000231967.1	0.275207
ENSG00000118523.6	0.275179
ENSG00000144895.12	0.275166
ENSG00000101665.9	0.275114
ENSG00000126785.13	0.275062
ENSG00000112972.15	0.275046
ENSG00000143952.20	0.275032
ENSG00000121989.15	0.274979
ENSG00000161217.12	0.274926
ENSG00000183579.16	0.274919
ENSG00000152749.8	0.274874
ENSG00000085382.12	0.274842
ENSG00000078098.14	0.274707
ENSG00000172939.9	0.274659
ENSG00000114978.18	0.274632
ENSG00000118985.16	0.274626
ENSG00000132357.14	0.274596
ENSG00000111877.17	0.274581
ENSG00000233643.2	0.27454
ENSG00000132326.12	0.274424
ENSG00000070214.16	0.274422
ENSG00000174808.12	0.27442
ENSG00000241111.1	0.274292
ENSG00000123106.10	0.274258
ENSG00000198690.10	0.274055
ENSG00000166689.16	0.27402
ENSG00000107249.23	0.273996
ENSG00000133392.18	0.273995
ENSG00000126858.18	0.273956
ENSG00000213020.10	0.273903
ENSG00000207721.1	0.273685
ENSG00000286427.1	0.273683
ENSG00000268087.1	0.273489
ENSG00000139921.13	0.273395
ENSG00000212789.4	0.273363
ENSG00000188215.10	0.273296
ENSG00000229657.2	0.273285
ENSG00000234604.2	0.273253
ENSG00000198478.8	0.273198
ENSG00000020181.18	0.272988
ENSG00000274024.1	0.27294
ENSG00000249216.1	0.27293
ENSG00000134250.20	0.272579
ENSG00000178726.7	0.272514
ENSG00000064042.18	0.272355
ENSG00000231246.2	0.272223
ENSG00000123384.14	0.272186
ENSG00000115594.12	0.271894
ENSG00000250027.1	0.271872
ENSG00000136478.8	0.271861
ENSG00000164056.11	0.271812
ENSG00000147862.17	0.271679
ENSG00000151553.15	0.271601
ENSG00000149534.9	0.271581
ENSG00000241158.7	0.271578
ENSG00000203727.4	0.27156
ENSG00000054793.14	0.27156
ENSG00000086991.13	0.271433
ENSG00000188786.10	0.271433
ENSG00000224468.3	0.271425
ENSG00000112701.18	0.27142
ENSG00000144843.11	0.271417
ENSG00000173193.15	0.27139
ENSG00000226330.1	0.271335
ENSG00000087589.16	0.271335
ENSG00000267632.1	0.271316
ENSG00000151388.11	0.27131
ENSG00000259644.1	0.271264
ENSG00000157240.4	0.271057
ENSG00000161955.16	0.270791
ENSG00000233860.2	0.270757
ENSG00000196369.11	0.27057
ENSG00000156011.17	0.270565
ENSG00000228763.1	0.270458
ENSG00000196505.11	0.270399
ENSG00000152558.15	0.270303
ENSG00000172915.18	0.270294
ENSG00000164951.16	0.270149
ENSG00000241120.1	0.270125
ENSG00000168769.14	0.27011
ENSG00000214814.7	0.270056
ENSG00000119396.11	0.270031
ENSG00000236456.1	0.27003
ENSG00000130224.15	0.270023
ENSG00000110723.12	0.26999
ENSG00000225137.1	0.269985
ENSG00000265107.3	0.269834
ENSG00000197557.7	0.269831
ENSG00000198642.7	0.269825
ENSG00000067167.8	0.269774
ENSG00000254909.1	0.269691
ENSG00000171103.11	0.269634
ENSG00000141052.18	0.269609
ENSG00000263089.1	0.269573
ENSG00000092969.12	0.269433
ENSG00000115977.20	0.269405
ENSG00000251187.5	0.269376
ENSG00000282393.1	0.269357
ENSG00000122126.17	0.269319
ENSG00000156052.11	0.269269
ENSG00000123096.12	0.269247
ENSG00000229155.1	0.269125
ENSG00000162601.11	0.269112
ENSG00000163430.12	0.269085
ENSG00000118473.22	0.269051
ENSG00000285979.1	0.269005
ENSG00000106868.17	0.268987
ENSG00000146587.18	0.268985
ENSG00000227726.1	0.268916
ENSG00000204104.12	0.268906
ENSG00000160613.14	0.268855
ENSG00000198742.10	0.268774
ENSG00000162545.6	0.268634
ENSG00000156671.15	0.268631
ENSG00000122707.12	0.268604
ENSG00000145431.11	0.268601
ENSG00000158711.14	0.268524
ENSG00000075651.16	0.2685
ENSG00000206712.1	0.268475
ENSG00000145495.16	0.268468
ENSG00000125249.7	0.268396
ENSG00000082397.17	0.268339
ENSG00000188021.9	0.26832
ENSG00000285748.2	0.268305
ENSG00000175746.6	0.268269
ENSG00000138069.18	0.268258
ENSG00000263586.1	0.268208
ENSG00000237870.6	0.268202
ENSG00000165259.14	0.268174
ENSG00000164219.10	0.268173
ENSG00000271643.2	0.268137
ENSG00000088367.23	0.268111
ENSG00000108187.16	0.268031
ENSG00000286785.1	0.268009
ENSG00000165105.10	0.26798
ENSG00000085276.19	0.267922
ENSG00000106100.11	0.267803
ENSG00000050628.20	0.267777
ENSG00000137076.21	0.267751
ENSG00000110218.9	0.267652
ENSG00000151240.17	0.267644
ENSG00000119537.18	0.267622
ENSG00000144935.15	0.267568
ENSG00000243759.1	0.267563
ENSG00000197329.12	0.267423
ENSG00000075223.14	0.267422
ENSG00000204882.4	0.26738
ENSG00000082641.16	0.267338
ENSG00000064309.14	0.26732
ENSG00000259005.1	0.267258
ENSG00000109775.11	0.267136
ENSG00000137942.17	0.267106
ENSG00000135776.5	0.267058
ENSG00000165516.11	0.266981
ENSG00000188801.9	0.266942
ENSG00000122512.16	0.266922
ENSG00000198108.4	0.26692
ENSG00000066455.13	0.26688
ENSG00000182890.5	0.266864
ENSG00000204361.10	0.266822
ENSG00000197324.9	0.266797
ENSG00000243738.3	0.266785
ENSG00000285774.3	0.266777
ENSG00000145740.19	0.266762
ENSG00000146433.9	0.26676
ENSG00000213047.13	0.266735
ENSG00000047365.12	0.266724
ENSG00000280355.1	0.266715
ENSG00000135108.15	0.266518
ENSG00000147408.14	0.266471
ENSG00000170113.16	0.266343
ENSG00000227329.2	0.266303
ENSG00000139350.12	0.266262
ENSG00000163840.10	0.266261
ENSG00000137872.17	0.266251
ENSG00000173681.16	0.266207
ENSG00000280219.1	0.266194
ENSG00000113163.18	0.266104
ENSG00000236581.9	0.265977
ENSG00000262576.3	0.265949
ENSG00000235500.2	0.265913
ENSG00000137040.10	0.265856
ENSG00000110315.7	0.265821
ENSG00000286067.1	0.265821
ENSG00000166181.13	0.265686
ENSG00000173482.17	0.265636
ENSG00000170962.13	0.26557
ENSG00000065833.9	0.265532
ENSG00000162402.14	0.26552
ENSG00000230077.1	0.265509
ENSG00000267365.1	0.265452
ENSG00000133687.16	0.265428
ENSG00000088930.8	0.265215
ENSG00000137831.15	0.265178
ENSG00000145147.20	0.265169
ENSG00000104517.13	0.265163
ENSG00000286724.1	0.265147
ENSG00000187164.20	0.26502
ENSG00000152642.11	0.265001
ENSG00000259134.7	0.264975
ENSG00000029364.12	0.26497
ENSG00000112078.14	0.264892
ENSG00000166783.22	0.264892
ENSG00000034677.13	0.26488
ENSG00000115310.18	0.264823
ENSG00000109436.8	0.264705
[truncated: 58,661 more rows]
